# Supplementary material for: Machine Learning Assisted Approach for Finding Novel High Activity Agonists of Human Ectopic Olfactory Receptors
Source: Int J Mol Sci. 2021 Oct 26;22(21):11546. doi: 10.3390/ijms222111546 (PMC8583936; doi:10.3390/ijms222111546)
Supplement: Supplementary file 1 [file ijms-22-11546-s001.zip]

Archive with 2 entries (2 files):
- 1-Supporting_information_updated.pdf
- 2-Suppl-invitrodata.xlsx
