# Supplementary material for: Machine Learning Assisted Approach for Finding Novel High Activity Agonists of Human Ectopic Olfactory Receptors
Source: Int J Mol Sci. 2021 Oct 26;22(21):11546. doi: 10.3390/ijms222111546 (PMC8583936; doi:10.3390/ijms222111546)
Supplement: Supplementary file 1 [file ijms-22-11546-s001.zip › 2-Suppl-invitrodata.xlsx]

## Sheet: OR1A1
raw data from the luminometer for the luciferase and renilla reading		Ethyl 2-(3-bromophenyl)acetate
		luciferase (L)			renilla (R)
	-3.5	13542	17029	16187	1841	1903	1919
	-3.75	17724	18198	18738	1855	1931	1961
	-4	19472	20121	17774	1825	1994	1855
	-4.25	17271	19390	18962	2293	2082	1898
	-4.5	13220	15261	15967	2014	2173	1955
	-4.75	10837	13030	10839	2260	2210	2105
	-5	8876	8592	9468	2080	1991	2287
	-5.25	5970	5886	6599	1938	1887	1790
	-5.5	4733	5416	6064	2090	1988	2041
	-5.75	4233	4501	4790	2161	1921	1898
	-6	3676	3804	3349	2166	1856	1720
	-100	2402	2408	2765	2241	2172	2218
		Methyl 2-(2-methylphenyl)acetate
		luciferase (L)			renilla (R)
	-3.5	14021	17548	15605	1755	1825	1744
	-3.75	18628	17422	16410	1855	1880	1714
	-4	17229	17283	17693	2044	1847	1707
	-4.25	15144	16407	15813	2315	2188	1625
	-4.5	12403	13434	12518	1959	1935	1789
	-4.75	9808	10289	10654	2164	1675	1641
	-5	7665	7272	7883	1984	1954	1707
	-5.25	4976	5129	5159	1732	1848	1564
	-5.5	4017	3905	3974	2057	1841	1762
	-5.75	2758	3183	3380	2018	1861	1666
	-6	2504	2248	2690	2204	1967	1689
	-100	2278	2268	2107	1814	2275	2059
		Dipentene
		luciferase (L)			renilla (R)
	-3.5	8680	10781	12202	1342	1594	1183
	-3.75	11113	11197	12155	1598	1559	1524
	-4	10709	9663	11043	1772	1549	1701
	-4.25	9334	8712	10240	1982	1724	1655
	-4.5	7309	6152	6954	1806	1707	1593
	-4.75	5647	5337	5909	1841	1866	1861
	-5	3952	4703	4169	1944	1852	1764
	-5.25	3814	3462	3456	1718	1507	1523
	-5.5	2956	2657	3386	1653	1677	1684
	-5.75	2916	2873	2713	1853	2072	1637
	-6	2334	2254	2735	1663	1940	1859
	-100	2347	2606	2573	1680	1703	1834
		1,10 Phenanthroline
		luciferase (L)			renilla (R)
	-3.5	440	399	416	392	431	444
	-3.75	426	408	404	447	491	428
	-4	443	393	401	389	367	426
	-4.25	586	616	546	572	504	496
	-4.5	883	1011	920	729	850	916
	-4.75	945	1011	1322	1014	1002	985
	-5	1581	1465	1459	1271	1106	1161
	-5.25	1792	2036	2095	1223	1379	1199
	-5.5	1844	2239	2478	1602	1570	1525
	-5.75	2430	2807	2850	1930	1779	1963
	-6	2574	2593	2693	1897	1979	1755
	-100	2388	2334	2717	1647	1810	1799
		Benzophenone
		luciferase (L)			renilla (R)
	-3.5	8016	8445	9266	1421	1468	1486
	-3.75	13115	13881	14979	1505	1750	1653
	-4	16695	18054	19039	1662	1617	1756
	-4.25	18444	20963	21287	1667	1635	1587
	-4.5	15682	19641	18512	1596	1817	1734
	-4.75	16708	17288	17795	1877	1761	1733
	-5	12322	13015	12905	1859	1762	1784
	-5.25	9304	9964	9654	1723	1904	1598
	-5.5	6212	6798	6920	1607	1729	1655
	-5.75	3847	3890	4255	1508	1698	1913
	-6	2884	3353	3503	1578	1699	1901
	-100	2661	2462	2808	1497	1882	1874
normilazed value = (L-400/R-400)
	log[molecule], M	Ethyl 2-(3-bromophenyl)acetate			Methyl 2-(2-methylphenyl)acetate			Dipentene			1,10 Phenanthroline			Benzophenone
	-3.5	9.12006	11.0639	10.393	10.0524	12.0337	11.3132	8.78981	8.6943	15.0728	-5	-0.03226	0.363636	7.45935	7.53277	8.1639
	-3.75	11.9065	11.6251	11.7476	12.5278	11.5014	12.1842	8.9424	9.31579	10.4582	0.553191	0.087912	0.142857	11.5068	9.98593	11.6353
	-4	13.3839	12.372	11.9409	10.2366	11.6676	13.2311	7.51385	8.06179	8.18063	-3.90909	0.212121	0.038462	12.912	14.5062	13.7456
	-4.25	8.91231	11.2901	12.3912	7.69922	8.95246	12.582	5.64728	6.27795	7.84064	1.0814	2.07692	1.52083	14.2415	16.6502	17.5965
	-4.5	7.943	8.38184	10.0109	7.69917	8.49121	8.72426	4.91394	4.40092	5.49371	1.46809	1.35778	1.00775	12.7776	13.5787	13.5772
	-4.75	5.61129	6.9779	6.12258	5.33333	7.75608	8.26269	3.64122	3.36767	3.7707	0.887622	1.01495	1.57607	11.0413	12.4085	13.0495
	-5	5.04524	5.14896	4.80551	4.58649	4.42214	5.72532	2.30052	2.9635	2.7632	1.35591	1.5085	1.39159	8.17135	9.26211	9.03541
	-5.25	3.62159	3.68931	4.45971	3.43544	3.26588	4.08849	2.59029	2.76603	2.72128	1.69137	1.67109	2.1214	6.73016	6.35904	7.72454
	-5.5	2.56391	3.15869	3.45155	2.18286	2.43234	2.62408	2.0399	1.76742	2.32554	1.20133	1.5718	1.84711	4.81524	4.81415	5.19522
	-5.75	2.1766	2.69625	2.93057	1.45735	1.90486	2.35387	1.73159	1.47907	1.86985	1.3268	1.74547	1.5675	3.11101	2.68875	2.54792
	-6	1.85504	2.33791	2.23409	1.1663	1.17932	1.77657	1.53127	1.2039	1.60041	1.45224	1.38885	1.69225	2.10866	2.27329	2.06729
	-100	1.08745	1.13318	1.30088	1.32815	0.996267	1.02893	1.52109	1.69302	1.51534	1.59423	1.37163	1.65618	2.06108	1.39136	1.63365
results of the dose reponses
	log(agonist) vs. response (three parameters)
		Ethyl 2-(3-bromophenyl)acetate	Methyl 2-(2-methylphenyl)acetate	Dipentene	1,10 Phenanthroline	Benzophenone
	95% CI (profile likelihood)
	Bottom	0.4401 to 2.007	0.03511 to 1.535	0.9206 to 2.078	1.108 to 2.224	-1.851 to 2.543
	Top	11.66 to 13.55	11.79 to 13.66	11.22 to 15.68	??? to -0.6026	11.67 to 14.46
	LogEC50	-4.940 to -4.613	-4.914 to -4.603	-4.348 to -3.874	-4.435 to ???	-5.608 to -5.081
	EC50	1.148e-005 to 2.436e-005	1.219e-005 to 2.496e-005	4.489e-005 to 0.0001335	3.671e-005 to ???	2.467e-006 to 8.299e-006
	Goodness of Fit
	Degrees of Freedom	33	33	33	33	33
	R squared	0.9341	0.9456	0.9167	0.4426	0.7681
	Sum of Squares	37.63	33.71	32.98	40.82	187
	Sy.x	1.068	1.011	0.9996	1.112	2.381

## Sheet: OR2W1
raw data from the luminometer for the luciferase and renilla reading		Benzophenone
		luciferase (L)			renilla (R)
	-3.5	23291	22520	21186	1622	1378	1323
	-3.75	30001	29333	30095	1484	1455	1273
	-4	35408	38850	37883	1418	1636	1374
	-4.25	40719	39451	38140	1447	1479	1407
	-4.5	40448	44284	43648	1477	1324	1620
	-4.75	45393	45262	45148	1530	1479	1598
	-5	47570	49651	44823	1612	1609	1517
	-5.25	45463	49891	47499	1565	1681	1391
	-5.5	47060	45036	46310	1517	1507	1439
	-5.75	39632	38340	41577	1556	1528	1613
	-6	35134	35914	35063	1660	1713	1512
	-100	26706	25986	26935	1871	1912	1830
		1,4 bis(4-vinylphenoxy)butane
		luciferase (L)			renilla (R)
	-3.5	18784	20222	21602	1626	1591	1537
	-3.75	25713	26600	26488	1739	1512	1710
	-4	27045	29581	29733	1721	1617	1695
	-4.25	27954	25540	29567	1829	1622	1977
	-4.5	29426	29779	29191	1932	1979	1728
	-4.75	27616	29734	30494	1898	1767	1589
	-5	27174	27450	29441	1790	1672	1761
	-5.25	29354	28393	29402	1690	1733	1701
	-5.5	28128	27537	27389	1792	1879	1757
	-5.75	29337	24947	28113	1737	1652	1693
	-6	25654	25902	25249	1892	1666	1811
	-100	23238	23948	23113	1914	1885	1761
		2-Ethoxynaphthalene
		luciferase (L)			renilla (R)
	-3.5	25977	28062	28237	1504	1674	1313
	-3.75	30879	34122	33644	1296	1342	1391
	-4	36978	39216	38173	1538	1473	1679
	-4.25	38806	42735	40722	1387	1505	1443
	-4.5	42710	44195	41756	1446	1538	1851
	-4.75	37169	43038	43246	1470	1568	1494
	-5	32947	40422	40520	1360	1585	1730
	-5.25	32286	35670	37410	1408	1438	1561
	-5.5	30745	30336	34815	1526	1575	1547
	-5.75	26937	28774	27923	1398	1509	1642
	-6	25199	26919	28590	1698	1684	1611
	-100	19310	21007	22847	1832	1553	1907
normilazed value = (L-400/R-400)
	log[molecule], M	Benzophenone			1,4 bis(4-vinylphenoxy)butane			2-Ethoxynaphthalene
	-3.5	18.7324	22.6176	22.52	14.9951	16.6432	18.6473	23.1676	21.7127	30.4896
	-3.75	27.3072	27.4246	34.0149	18.9044	23.5612	19.9145	34.0167	35.7983	33.5459
	-4	34.389	31.1084	38.4836	20.1703	23.9778	22.651	32.1424	36.1752	29.5332
	-4.25	38.5091	36.1918	37.4777	19.282	20.5728	18.4952	38.9119	38.3122	38.6596
	-4.5	37.1848	47.4935	35.4492	18.9465	18.6061	21.68	40.4493	38.4842	28.5017
	-4.75	39.8168	41.5774	37.3522	18.1682	21.4587	25.3103	34.3635	36.5051	39.1645
	-5	38.9191	40.737	39.7699	19.2619	21.2657	21.338	33.9031	33.7738	30.1654
	-5.25	38.6807	38.6347	47.5267	22.445	21	22.2921	31.6329	33.9788	31.8777
	-5.5	41.7726	40.3216	44.1867	19.9195	18.3482	19.8887	26.9494	25.4775	30.0044
	-5.75	33.9377	33.6347	33.9464	21.6432	19.6062	21.4331	26.5902	25.5852	22.1602
	-6	27.5667	27.048	31.1718	16.9263	20.1438	17.6109	19.1056	20.6534	23.2783
	-100	17.8831	16.922	18.5559	15.0845	15.8572	16.6885	13.2053	17.8725	14.8952
results of the dose reponses
	log(agonist) vs. response (three parameters)
		Benzophenone	1,4 bis(4-vinylphenoxy)butane	2-Ethoxynaphthalene
	95% CI (profile likelihood)
	Bottom	9.831 to 25.58	13.33 to 18.34	9.687 to 19.33
	Top	33.11 to 38.76	19.48 to 21.36	32.32 to 36.67
	LogEC50	??? to -6.047	??? to -5.687	-6.181 to -5.515
	EC50	??? to 8.972e-007	??? to 2.056e-006	6.589e-007 to 3.053e-006
	Goodness of Fit
	Degrees of Freedom	33	33	33
	R squared	0.3687	0.2631	0.6597
	Sum of Squares	1493	152.8	630.7
	Sy.x	6.727	2.152	4.372
